# Supplementary material for: Dual Emissive Zn(II) Naphthalocyanines: Synthesis, Structural and Photophysical Characterization with Theory-Supported Insights towards Soluble Coordination Compounds with Visible and Near-Infrared Emission
Source: Int J Mol Sci. 2024 Feb 23;25(5):2605. doi: 10.3390/ijms25052605 (PMC10931793; doi:10.3390/ijms25052605)
Supplement: Supplementary file 1 [file ijms-25-02605-s001.zip]

Archive with 1 entries (1 files):
- ijms-2828144-supplementary.pdf
